# Supplementary material for: Accelerated Solvent Extraction as an Alternative for the Recovery of Phenolic Compounds from Chestnut Bur: Optimization of Extraction Conditions
Source: Antioxidants (Basel). 2026 Feb 4;15(2):207. doi: 10.3390/antiox15020207 (PMC12937611; doi:10.3390/antiox15020207)
Supplement: Supplementary file 1 [file antioxidants-15-00207-s001.zip]

Archive with 1 entries (1 files):
- antioxidants-4087319-supplementary.pdf
